# Supplementary material for: A Knowledge-Based Machine Learning Approach to Gene Prioritisation in Amyotrophic Lateral Sclerosis
Source: Genes (Basel). 2020 Jun 19;11(6):668. doi: 10.3390/genes11060668 (PMC7349022; doi:10.3390/genes11060668)
Supplement: Supplementary file 1 [file genes-11-00668-s001.zip › supplementary_materials-4/Supplementary File 1.xlsx]

## Sheet: Table S1
	disgenet	alsod	clinvar	manual	union
SOX5	FALSE	TRUE	FALSE	FALSE	TRUE
DPP6	TRUE	TRUE	FALSE	FALSE	TRUE
CHCHD10	TRUE	TRUE	TRUE	TRUE	TRUE
DAO	TRUE	TRUE	FALSE	TRUE	TRUE
CNTF	TRUE	TRUE	TRUE	FALSE	TRUE
ORD4	FALSE	TRUE	FALSE	FALSE	TRUE
C19orf12	FALSE	FALSE	TRUE	FALSE	TRUE
GRB14	FALSE	TRUE	FALSE	FALSE	TRUE
DBX1	TRUE	FALSE	FALSE	FALSE	TRUE
FOS	TRUE	FALSE	FALSE	FALSE	TRUE
DIAPH3	FALSE	TRUE	FALSE	FALSE	TRUE
SCFD1	TRUE	FALSE	FALSE	TRUE	TRUE
LAT	TRUE	FALSE	FALSE	FALSE	TRUE
CALB2	TRUE	FALSE	FALSE	FALSE	TRUE
HNRNPA1	TRUE	TRUE	TRUE	TRUE	TRUE
LIPC	FALSE	TRUE	FALSE	FALSE	TRUE
APOE	FALSE	TRUE	FALSE	TRUE	TRUE
FGF6	TRUE	FALSE	FALSE	FALSE	TRUE
SEMA6A	FALSE	TRUE	FALSE	FALSE	TRUE
C9orf72	TRUE	FALSE	FALSE	FALSE	TRUE
SMN2	FALSE	TRUE	FALSE	FALSE	TRUE
GLE1	TRUE	TRUE	FALSE	FALSE	TRUE
FEZF2	FALSE	TRUE	FALSE	FALSE	TRUE
GSX2	TRUE	FALSE	FALSE	FALSE	TRUE
GBX2	TRUE	FALSE	FALSE	FALSE	TRUE
RNASE2	FALSE	TRUE	FALSE	FALSE	TRUE
FIG4	TRUE	TRUE	TRUE	TRUE	TRUE
MAOB	FALSE	TRUE	FALSE	FALSE	TRUE
NETO1	FALSE	TRUE	FALSE	FALSE	TRUE
SCN7A	FALSE	TRUE	FALSE	FALSE	TRUE
VEGFA	FALSE	TRUE	TRUE	FALSE	TRUE
PARK7	TRUE	TRUE	TRUE	FALSE	TRUE
CRIM1	FALSE	TRUE	FALSE	FALSE	TRUE
CD68	TRUE	FALSE	FALSE	FALSE	TRUE
PVR	FALSE	TRUE	FALSE	FALSE	TRUE
TBK1	TRUE	TRUE	TRUE	TRUE	TRUE
SETX	TRUE	TRUE	TRUE	TRUE	TRUE
LUM	FALSE	TRUE	FALSE	FALSE	TRUE
UBQLN2	TRUE	TRUE	TRUE	TRUE	TRUE
INA	TRUE	FALSE	FALSE	FALSE	TRUE
CDH22	FALSE	TRUE	FALSE	FALSE	TRUE
ALS7	FALSE	TRUE	FALSE	FALSE	TRUE
GFAP	TRUE	FALSE	FALSE	FALSE	TRUE
ALAD	FALSE	TRUE	FALSE	FALSE	TRUE
LMNB1	FALSE	TRUE	FALSE	FALSE	TRUE
GRIA3	TRUE	FALSE	FALSE	FALSE	TRUE
SUSD1	FALSE	TRUE	FALSE	FALSE	TRUE
SIGMAR1	TRUE	TRUE	TRUE	FALSE	TRUE
XIAP	TRUE	FALSE	FALSE	FALSE	TRUE
SS18L1	FALSE	TRUE	TRUE	FALSE	TRUE
KIFAP3	FALSE	TRUE	FALSE	FALSE	TRUE
GABRA1	TRUE	FALSE	FALSE	FALSE	TRUE
SPG7	FALSE	TRUE	TRUE	FALSE	TRUE
LDLR	TRUE	FALSE	FALSE	FALSE	TRUE
CHGB	FALSE	TRUE	FALSE	FALSE	TRUE
SOD2	TRUE	TRUE	FALSE	FALSE	TRUE
PLEKHG5	FALSE	TRUE	FALSE	FALSE	TRUE
RBMS1	FALSE	TRUE	FALSE	FALSE	TRUE
GSR	TRUE	FALSE	FALSE	FALSE	TRUE
C21orf2	TRUE	FALSE	FALSE	TRUE	TRUE
FMO1	TRUE	FALSE	FALSE	FALSE	TRUE
SOD1	TRUE	TRUE	TRUE	TRUE	TRUE
CHRNA4	FALSE	FALSE	TRUE	FALSE	TRUE
DCTN1	TRUE	TRUE	TRUE	TRUE	TRUE
KIF5A	FALSE	FALSE	TRUE	TRUE	TRUE
GARS	FALSE	TRUE	FALSE	FALSE	TRUE
ELP3	FALSE	TRUE	FALSE	FALSE	TRUE
PTGS2	TRUE	FALSE	FALSE	FALSE	TRUE
GSTP1	TRUE	FALSE	FALSE	FALSE	TRUE
KIF3C	TRUE	FALSE	FALSE	FALSE	TRUE
CYP2D6	FALSE	TRUE	FALSE	FALSE	TRUE
1p34-rs3011225	FALSE	FALSE	FALSE	TRUE	TRUE
IDE	FALSE	FALSE	FALSE	TRUE	TRUE
ZNF512B	FALSE	TRUE	FALSE	FALSE	TRUE
C9ORF72	FALSE	TRUE	TRUE	TRUE	TRUE
SELPLG	TRUE	FALSE	FALSE	FALSE	TRUE
CD40LG	TRUE	FALSE	FALSE	FALSE	TRUE
TRPM7	TRUE	TRUE	TRUE	FALSE	TRUE
WNT7A	TRUE	FALSE	FALSE	FALSE	TRUE
HFE	FALSE	TRUE	FALSE	FALSE	TRUE
SLC6A1	TRUE	FALSE	FALSE	FALSE	TRUE
TNF	TRUE	FALSE	FALSE	FALSE	TRUE
CRYM	FALSE	TRUE	FALSE	FALSE	TRUE
CSNK1G3	FALSE	TRUE	FALSE	FALSE	TRUE
EFEMP1	FALSE	TRUE	FALSE	FALSE	TRUE
OPTN	TRUE	TRUE	TRUE	TRUE	TRUE
PON2	TRUE	TRUE	FALSE	FALSE	TRUE
NT5C1A	FALSE	TRUE	FALSE	FALSE	TRUE
TMSB4X	TRUE	FALSE	FALSE	FALSE	TRUE
TFG	FALSE	FALSE	TRUE	FALSE	TRUE
CST3	TRUE	TRUE	FALSE	FALSE	TRUE
OTOG	TRUE	FALSE	FALSE	FALSE	TRUE
8p23.2	FALSE	FALSE	FALSE	TRUE	TRUE
ZNF746	FALSE	TRUE	FALSE	FALSE	TRUE
TP53	TRUE	FALSE	FALSE	FALSE	TRUE
AGT	FALSE	TRUE	FALSE	FALSE	TRUE
NEFH	TRUE	TRUE	TRUE	FALSE	TRUE
UNC13A	TRUE	TRUE	FALSE	TRUE	TRUE
ALS3	FALSE	TRUE	FALSE	FALSE	TRUE
ALS2	TRUE	TRUE	TRUE	FALSE	TRUE
DOC2B	FALSE	TRUE	FALSE	FALSE	TRUE
CACNA1A	FALSE	FALSE	TRUE	FALSE	TRUE
SHC1	TRUE	FALSE	FALSE	FALSE	TRUE
CREBBP	TRUE	FALSE	FALSE	FALSE	TRUE
PENK	TRUE	FALSE	FALSE	FALSE	TRUE
TAF15	TRUE	TRUE	FALSE	TRUE	TRUE
LIF	FALSE	TRUE	FALSE	FALSE	TRUE
MAPT	FALSE	TRUE	TRUE	FALSE	TRUE
RXRA	TRUE	FALSE	FALSE	FALSE	TRUE
EPHA4	TRUE	TRUE	FALSE	TRUE	TRUE
PFN1	TRUE	TRUE	TRUE	TRUE	TRUE
EWSR1	FALSE	TRUE	FALSE	FALSE	TRUE
OMA1	FALSE	TRUE	FALSE	FALSE	TRUE
SNCG	FALSE	TRUE	FALSE	FALSE	TRUE
ZFP64	FALSE	TRUE	FALSE	FALSE	TRUE
NEK1	TRUE	FALSE	TRUE	TRUE	TRUE
VIM	TRUE	FALSE	FALSE	FALSE	TRUE
SARM1	FALSE	TRUE	FALSE	TRUE	TRUE
PPARGC1A	TRUE	FALSE	FALSE	FALSE	TRUE
TLE3	TRUE	FALSE	FALSE	FALSE	TRUE
DBR1	TRUE	FALSE	FALSE	FALSE	TRUE
CCS	FALSE	TRUE	FALSE	FALSE	TRUE
CAMK1G	TRUE	FALSE	FALSE	FALSE	TRUE
SYT9	FALSE	TRUE	FALSE	FALSE	TRUE
HEXA	FALSE	TRUE	FALSE	FALSE	TRUE
HSPB1	FALSE	FALSE	TRUE	FALSE	TRUE
BSG	TRUE	FALSE	FALSE	FALSE	TRUE
APEX1	FALSE	TRUE	FALSE	FALSE	TRUE
PCP4	FALSE	TRUE	FALSE	FALSE	TRUE
KDR	FALSE	TRUE	FALSE	FALSE	TRUE
BCL2L1	TRUE	FALSE	FALSE	FALSE	TRUE
ANXA11	TRUE	FALSE	TRUE	TRUE	TRUE
ITPR2	FALSE	TRUE	FALSE	FALSE	TRUE
VRK1	FALSE	FALSE	TRUE	FALSE	TRUE
SQSTM1	TRUE	TRUE	TRUE	TRUE	TRUE
MT-ND2	FALSE	TRUE	FALSE	FALSE	TRUE
PON3	TRUE	TRUE	FALSE	FALSE	TRUE
FUS	TRUE	TRUE	TRUE	TRUE	TRUE
PGRN	FALSE	FALSE	FALSE	TRUE	TRUE
CNTN4	FALSE	TRUE	FALSE	FALSE	TRUE
DYNC1H1	FALSE	TRUE	FALSE	FALSE	TRUE
VDR	FALSE	TRUE	FALSE	FALSE	TRUE
RNF19A	FALSE	TRUE	FALSE	FALSE	TRUE
B4GALT6	FALSE	TRUE	FALSE	FALSE	TRUE
TARDBP	TRUE	TRUE	TRUE	TRUE	TRUE
HNRNPA2B1	FALSE	TRUE	FALSE	FALSE	TRUE
UBQLN1	FALSE	FALSE	TRUE	FALSE	TRUE
CNTN6	FALSE	TRUE	FALSE	FALSE	TRUE
RAMP3	FALSE	TRUE	FALSE	FALSE	TRUE
GDI1	TRUE	FALSE	FALSE	FALSE	TRUE
SLC1A2	TRUE	TRUE	FALSE	FALSE	TRUE
SLC39A11	FALSE	TRUE	FALSE	FALSE	TRUE
TIAM1	TRUE	FALSE	FALSE	FALSE	TRUE
LOX	FALSE	TRUE	FALSE	FALSE	TRUE
CLU	TRUE	FALSE	FALSE	FALSE	TRUE
CCNF	TRUE	FALSE	FALSE	TRUE	TRUE
MOBP	TRUE	FALSE	FALSE	TRUE	TRUE
HSF1	TRUE	FALSE	FALSE	FALSE	TRUE
AR	FALSE	TRUE	FALSE	FALSE	TRUE
TREM2	TRUE	FALSE	FALSE	FALSE	TRUE
OGG1	FALSE	TRUE	FALSE	FALSE	TRUE
CD7	TRUE	FALSE	FALSE	FALSE	TRUE
ANG	TRUE	TRUE	TRUE	TRUE	TRUE
TNFRSF21	TRUE	FALSE	FALSE	FALSE	TRUE
PLA2G4A	TRUE	FALSE	FALSE	FALSE	TRUE
BCL11B	FALSE	TRUE	FALSE	FALSE	TRUE
NAIP	FALSE	TRUE	FALSE	FALSE	TRUE
SELL	FALSE	TRUE	FALSE	FALSE	TRUE
SMN1	FALSE	TRUE	FALSE	FALSE	TRUE
ERBB4	TRUE	TRUE	TRUE	FALSE	TRUE
JUND	TRUE	FALSE	FALSE	FALSE	TRUE
CDH13	FALSE	TRUE	FALSE	FALSE	TRUE
TUBA4A	TRUE	TRUE	TRUE	TRUE	TRUE
ARHGEF28	FALSE	TRUE	FALSE	FALSE	TRUE
VCP	TRUE	TRUE	TRUE	TRUE	TRUE
PRPH	TRUE	TRUE	TRUE	FALSE	TRUE
DISC1	FALSE	TRUE	FALSE	FALSE	TRUE
CASP1	TRUE	FALSE	FALSE	FALSE	TRUE
SYNE	FALSE	TRUE	FALSE	FALSE	TRUE
SPG11	TRUE	TRUE	TRUE	TRUE	TRUE
SIX2	TRUE	FALSE	FALSE	FALSE	TRUE
SPAST	FALSE	TRUE	FALSE	FALSE	TRUE
SNAI1	TRUE	FALSE	FALSE	FALSE	TRUE
JAK3	TRUE	FALSE	FALSE	FALSE	TRUE
CAMTA1	FALSE	FALSE	FALSE	TRUE	TRUE
ATXN2	TRUE	TRUE	TRUE	TRUE	TRUE
PSEN1	FALSE	TRUE	FALSE	FALSE	TRUE
NIPA1	FALSE	TRUE	FALSE	TRUE	TRUE
PDGFA	TRUE	FALSE	FALSE	FALSE	TRUE
GRN	FALSE	TRUE	FALSE	FALSE	TRUE
CHMP2B	TRUE	TRUE	TRUE	FALSE	TRUE
FGGY	FALSE	TRUE	FALSE	FALSE	TRUE
MATR3	TRUE	TRUE	TRUE	TRUE	TRUE
VAPB	TRUE	TRUE	TRUE	TRUE	TRUE
VPS54	FALSE	TRUE	FALSE	FALSE	TRUE
CX3CR1	FALSE	TRUE	FALSE	FALSE	TRUE
CTSD	TRUE	FALSE	FALSE	FALSE	TRUE
PON1	TRUE	TRUE	FALSE	FALSE	TRUE
BCL6	FALSE	TRUE	FALSE	FALSE	TRUE
