# Supplementary material for: A Knowledge-Based Machine Learning Approach to Gene Prioritisation in Amyotrophic Lateral Sclerosis
Source: Genes (Basel). 2020 Jun 19;11(6):668. doi: 10.3390/genes11060668 (PMC7349022; doi:10.3390/genes11060668)
Supplement: Supplementary file 1 [file genes-11-00668-s001.zip › supplementary_materials-4/Supplementary File 2.xlsx]

## Sheet: Table S2
	ALS_manual	ALS_clinvar	ALS_disgenet	ALS_union	ALS_alsod
ALS2	TRUE	FALSE	FALSE	FALSE	FALSE
BCL2L1	TRUE	TRUE	FALSE	FALSE	TRUE
BSG	TRUE	TRUE	FALSE	FALSE	TRUE
CASP1	TRUE	TRUE	FALSE	FALSE	TRUE
CHMP2B	TRUE	FALSE	FALSE	FALSE	FALSE
CLU	TRUE	TRUE	FALSE	FALSE	TRUE
CNTF	TRUE	FALSE	FALSE	FALSE	FALSE
CREBBP	TRUE	TRUE	FALSE	FALSE	TRUE
CST3	TRUE	TRUE	FALSE	FALSE	FALSE
CTSD	TRUE	TRUE	FALSE	FALSE	TRUE
DPP6	TRUE	TRUE	FALSE	FALSE	FALSE
ERBB4	TRUE	FALSE	FALSE	FALSE	FALSE
FOS	TRUE	TRUE	FALSE	FALSE	TRUE
GDI1	TRUE	TRUE	FALSE	FALSE	TRUE
GFAP	TRUE	TRUE	FALSE	FALSE	TRUE
GLE1	TRUE	TRUE	FALSE	FALSE	FALSE
GSR	TRUE	TRUE	FALSE	FALSE	TRUE
GSTP1	TRUE	TRUE	FALSE	FALSE	TRUE
GSX2	TRUE	TRUE	FALSE	FALSE	TRUE
HSF1	TRUE	TRUE	FALSE	FALSE	TRUE
INA	TRUE	TRUE	FALSE	FALSE	TRUE
JAK3	TRUE	TRUE	FALSE	FALSE	TRUE
JUND	TRUE	TRUE	FALSE	FALSE	TRUE
KIF3C	TRUE	TRUE	FALSE	FALSE	TRUE
LAT	TRUE	TRUE	FALSE	FALSE	TRUE
LDLR	TRUE	TRUE	FALSE	FALSE	TRUE
PARK7	TRUE	FALSE	FALSE	FALSE	FALSE
PLA2G4A	TRUE	TRUE	FALSE	FALSE	TRUE
PPARGC1A	TRUE	TRUE	FALSE	FALSE	TRUE
PRPH	TRUE	FALSE	FALSE	FALSE	FALSE
RXRA	TRUE	TRUE	FALSE	FALSE	TRUE
SELPLG	TRUE	TRUE	FALSE	FALSE	TRUE
SHC1	TRUE	TRUE	FALSE	FALSE	TRUE
SLC1A2	TRUE	TRUE	FALSE	FALSE	FALSE
SNAI1	TRUE	TRUE	FALSE	FALSE	TRUE
SOD2	TRUE	TRUE	FALSE	FALSE	FALSE
TIAM1	TRUE	TRUE	FALSE	FALSE	TRUE
TLE3	TRUE	TRUE	FALSE	FALSE	TRUE
TMSB4X	TRUE	TRUE	FALSE	FALSE	TRUE
TNF	TRUE	TRUE	FALSE	FALSE	TRUE
TP53	TRUE	TRUE	FALSE	FALSE	TRUE
TRPM7	TRUE	FALSE	FALSE	FALSE	FALSE
VIM	TRUE	TRUE	FALSE	FALSE	TRUE
WNT7A	TRUE	TRUE	FALSE	FALSE	TRUE
XIAP	TRUE	TRUE	FALSE	FALSE	TRUE
AARS	FALSE	TRUE	FALSE	TRUE	FALSE
ABCC9	FALSE	TRUE	FALSE	TRUE	FALSE
ACTA1	FALSE	TRUE	FALSE	FALSE	FALSE
ACTC1	FALSE	TRUE	FALSE	TRUE	FALSE
ACTN2	FALSE	TRUE	FALSE	TRUE	FALSE
AIFM1	FALSE	TRUE	TRUE	TRUE	FALSE
ALDH3A2	FALSE	TRUE	FALSE	TRUE	FALSE
APTX	FALSE	TRUE	FALSE	TRUE	FALSE
ARHGEF10	FALSE	TRUE	FALSE	TRUE	TRUE
ATL1	FALSE	TRUE	FALSE	TRUE	FALSE
ATL3	FALSE	TRUE	FALSE	TRUE	FALSE
ATP7A	FALSE	TRUE	FALSE	TRUE	FALSE
BAG3	FALSE	TRUE	FALSE	TRUE	FALSE
BICD2	FALSE	TRUE	FALSE	TRUE	FALSE
BLOC1S6	FALSE	TRUE	FALSE	FALSE	FALSE
BRAF	FALSE	TRUE	FALSE	TRUE	FALSE
BSCL2	FALSE	TRUE	FALSE	TRUE	FALSE
CACNB4	FALSE	TRUE	FALSE	TRUE	FALSE
CAV3	FALSE	TRUE	TRUE	TRUE	FALSE
CCT5	FALSE	TRUE	FALSE	TRUE	FALSE
CLTCL1	FALSE	TRUE	FALSE	TRUE	FALSE
CNBP	FALSE	TRUE	FALSE	FALSE	FALSE
COQ8A	FALSE	TRUE	FALSE	TRUE	FALSE
COX6A1	FALSE	TRUE	FALSE	TRUE	FALSE
CRYAB	FALSE	TRUE	FALSE	TRUE	FALSE
CTDP1	FALSE	TRUE	FALSE	TRUE	FALSE
DCAF8	FALSE	TRUE	FALSE	TRUE	FALSE
DES	FALSE	TRUE	FALSE	TRUE	FALSE
DMD	FALSE	TRUE	FALSE	TRUE	FALSE
DMPK	FALSE	TRUE	FALSE	FALSE	FALSE
DNAJB2	FALSE	TRUE	FALSE	TRUE	FALSE
DNAJB6	FALSE	TRUE	FALSE	FALSE	FALSE
DNM2	FALSE	TRUE	FALSE	TRUE	FALSE
DNMT1	FALSE	TRUE	FALSE	TRUE	FALSE
DRP2	FALSE	TRUE	FALSE	TRUE	FALSE
DSP	FALSE	TRUE	FALSE	TRUE	FALSE
DTNA	FALSE	TRUE	FALSE	TRUE	FALSE
DYNC1H1	FALSE	TRUE	FALSE	FALSE	FALSE
EGR2	FALSE	TRUE	FALSE	TRUE	FALSE
ELP1	FALSE	TRUE	FALSE	TRUE	FALSE
EMD	FALSE	TRUE	FALSE	TRUE	FALSE
FBLN5	FALSE	TRUE	FALSE	TRUE	FALSE
FBXO38	FALSE	TRUE	FALSE	TRUE	FALSE
FHL1	FALSE	TRUE	FALSE	FALSE	FALSE
FLNC	FALSE	TRUE	FALSE	FALSE	FALSE
FMR1	FALSE	TRUE	FALSE	TRUE	FALSE
FXN	FALSE	TRUE	FALSE	TRUE	FALSE
GAN	FALSE	TRUE	FALSE	TRUE	FALSE
GARS	FALSE	TRUE	FALSE	FALSE	FALSE
GLA	FALSE	TRUE	FALSE	TRUE	FALSE
GNB4	FALSE	TRUE	FALSE	TRUE	FALSE
GRN	FALSE	TRUE	TRUE	FALSE	FALSE
HADHA	FALSE	TRUE	FALSE	TRUE	FALSE
HADHB	FALSE	TRUE	FALSE	TRUE	FALSE
HARS	FALSE	TRUE	FALSE	TRUE	FALSE
HINT1	FALSE	TRUE	FALSE	TRUE	FALSE
HK1	FALSE	TRUE	TRUE	TRUE	FALSE
HRAS	FALSE	TRUE	FALSE	TRUE	FALSE
HSPB3	FALSE	TRUE	FALSE	TRUE	TRUE
HSPB8	FALSE	TRUE	FALSE	TRUE	FALSE
IGHMBP2	FALSE	TRUE	FALSE	TRUE	FALSE
ITPR1	FALSE	TRUE	FALSE	TRUE	FALSE
JUP	FALSE	TRUE	FALSE	TRUE	FALSE
KARS	FALSE	TRUE	FALSE	TRUE	FALSE
KCNA1	FALSE	TRUE	FALSE	TRUE	FALSE
KIF1A	FALSE	TRUE	FALSE	TRUE	FALSE
KIF1B	FALSE	TRUE	FALSE	TRUE	FALSE
KLHL9	FALSE	TRUE	FALSE	FALSE	FALSE
KRAS	FALSE	TRUE	FALSE	TRUE	FALSE
L1CAM	FALSE	TRUE	FALSE	TRUE	FALSE
LAMA4	FALSE	TRUE	FALSE	TRUE	FALSE
LAMP2	FALSE	TRUE	FALSE	TRUE	FALSE
LAS1L	FALSE	TRUE	FALSE	TRUE	FALSE
LDB3	FALSE	TRUE	FALSE	TRUE	FALSE
LITAF	FALSE	TRUE	FALSE	TRUE	FALSE
LMNA	FALSE	TRUE	FALSE	TRUE	FALSE
LRSAM1	FALSE	TRUE	FALSE	TRUE	FALSE
MAP2K1	FALSE	TRUE	FALSE	TRUE	FALSE
MAP2K2	FALSE	TRUE	FALSE	TRUE	FALSE
MARS	FALSE	TRUE	FALSE	TRUE	FALSE
MED25	FALSE	TRUE	FALSE	TRUE	FALSE
MFN2	FALSE	TRUE	FALSE	TRUE	FALSE
MME	FALSE	TRUE	FALSE	TRUE	FALSE
MPZ	FALSE	TRUE	FALSE	TRUE	TRUE
MRE11	FALSE	TRUE	FALSE	TRUE	FALSE
MTMR2	FALSE	TRUE	FALSE	TRUE	FALSE
MYBPC3	FALSE	TRUE	FALSE	TRUE	FALSE
MYH14	FALSE	TRUE	FALSE	TRUE	FALSE
MYH6	FALSE	TRUE	FALSE	TRUE	FALSE
MYH7	FALSE	TRUE	FALSE	TRUE	FALSE
MYL2	FALSE	TRUE	FALSE	TRUE	FALSE
MYL3	FALSE	TRUE	FALSE	TRUE	FALSE
MYOT	FALSE	TRUE	FALSE	FALSE	FALSE
MYOZ2	FALSE	TRUE	FALSE	TRUE	FALSE
MYPN	FALSE	TRUE	FALSE	TRUE	FALSE
NDRG1	FALSE	TRUE	FALSE	TRUE	FALSE
NEB	FALSE	TRUE	FALSE	FALSE	FALSE
NEBL	FALSE	TRUE	FALSE	TRUE	FALSE
NEFL	FALSE	TRUE	FALSE	TRUE	FALSE
NEXN	FALSE	TRUE	FALSE	TRUE	FALSE
NGF	FALSE	TRUE	TRUE	TRUE	TRUE
NRAS	FALSE	TRUE	FALSE	TRUE	FALSE
NTRK1	FALSE	TRUE	FALSE	TRUE	FALSE
PDHA1	FALSE	TRUE	FALSE	TRUE	FALSE
PHYH	FALSE	TRUE	FALSE	TRUE	FALSE
PKP2	FALSE	TRUE	FALSE	TRUE	FALSE
PLN	FALSE	TRUE	FALSE	TRUE	FALSE
POLG	FALSE	TRUE	FALSE	TRUE	FALSE
PRKCG	FALSE	TRUE	FALSE	TRUE	FALSE
PRNP	FALSE	TRUE	FALSE	TRUE	TRUE
PRPS1	FALSE	TRUE	FALSE	TRUE	FALSE
PRX	FALSE	TRUE	FALSE	TRUE	FALSE
PSEN1	FALSE	TRUE	TRUE	FALSE	FALSE
PTPN11	FALSE	TRUE	FALSE	TRUE	FALSE
RAB7A	FALSE	TRUE	FALSE	TRUE	FALSE
RAF1	FALSE	TRUE	FALSE	TRUE	FALSE
REEP1	FALSE	TRUE	FALSE	TRUE	FALSE
RIT1	FALSE	TRUE	FALSE	TRUE	FALSE
RYR2	FALSE	TRUE	FALSE	TRUE	FALSE
SACS	FALSE	TRUE	FALSE	TRUE	FALSE
SBF1	FALSE	TRUE	FALSE	TRUE	FALSE
SBF2	FALSE	TRUE	FALSE	TRUE	FALSE
SCFD1	FALSE	TRUE	FALSE	FALSE	TRUE
SCN5A	FALSE	TRUE	FALSE	TRUE	FALSE
SGCD	FALSE	TRUE	FALSE	TRUE	FALSE
SIL1	FALSE	TRUE	FALSE	TRUE	FALSE
SLC1A3	FALSE	TRUE	FALSE	TRUE	FALSE
SMN1	FALSE	TRUE	FALSE	FALSE	FALSE
SOS1	FALSE	TRUE	FALSE	TRUE	FALSE
SOX10	FALSE	TRUE	FALSE	TRUE	FALSE
SPART	FALSE	TRUE	FALSE	TRUE	FALSE
SPAST	FALSE	TRUE	FALSE	FALSE	FALSE
SPG21	FALSE	TRUE	FALSE	TRUE	FALSE
SPTBN2	FALSE	TRUE	FALSE	TRUE	FALSE
SPTLC1	FALSE	TRUE	FALSE	TRUE	FALSE
SPTLC2	FALSE	TRUE	FALSE	TRUE	FALSE
TAF15	FALSE	TRUE	FALSE	FALSE	FALSE
TAZ	FALSE	TRUE	FALSE	TRUE	FALSE
TCAP	FALSE	TRUE	FALSE	TRUE	FALSE
TDP1	FALSE	TRUE	FALSE	TRUE	FALSE
TIA1	FALSE	TRUE	FALSE	FALSE	FALSE
TMEM43	FALSE	TRUE	FALSE	TRUE	FALSE
TNNI3	FALSE	TRUE	FALSE	TRUE	FALSE
TPM1	FALSE	TRUE	FALSE	TRUE	FALSE
TRIM2	FALSE	TRUE	FALSE	TRUE	FALSE
TRPV4	FALSE	TRUE	FALSE	TRUE	FALSE
TTBK2	FALSE	TRUE	FALSE	TRUE	FALSE
TTN	FALSE	TRUE	FALSE	TRUE	FALSE
TTR	FALSE	TRUE	FALSE	TRUE	TRUE
TUBB3	FALSE	TRUE	FALSE	TRUE	FALSE
TWNK	FALSE	TRUE	FALSE	TRUE	FALSE
UNC13A	FALSE	TRUE	FALSE	FALSE	FALSE
VCL	FALSE	TRUE	FALSE	TRUE	FALSE
WNK1	FALSE	TRUE	TRUE	TRUE	FALSE
ABCB1	FALSE	FALSE	TRUE	TRUE	TRUE
ACKR3	FALSE	FALSE	TRUE	TRUE	FALSE
ACTA2	FALSE	FALSE	TRUE	TRUE	FALSE
ADRA1A	FALSE	FALSE	TRUE	TRUE	FALSE
ADRA1B	FALSE	FALSE	TRUE	TRUE	TRUE
AGT	FALSE	FALSE	TRUE	FALSE	FALSE
AGTR1	FALSE	FALSE	TRUE	TRUE	FALSE
ALB	FALSE	FALSE	TRUE	TRUE	TRUE
ANXA1	FALSE	FALSE	TRUE	TRUE	FALSE
AQP1	FALSE	FALSE	TRUE	TRUE	FALSE
ATF3	FALSE	FALSE	TRUE	TRUE	TRUE
ATP1A3	FALSE	FALSE	TRUE	TRUE	TRUE
ATP2A2	FALSE	FALSE	TRUE	TRUE	TRUE
ATP2A3	FALSE	FALSE	TRUE	TRUE	FALSE
ATP6AP2	FALSE	FALSE	TRUE	TRUE	TRUE
ATXN3	FALSE	FALSE	TRUE	TRUE	TRUE
B2M	FALSE	FALSE	TRUE	TRUE	FALSE
BAG5	FALSE	FALSE	TRUE	TRUE	TRUE
BAX	FALSE	FALSE	TRUE	TRUE	TRUE
BCL2	FALSE	FALSE	TRUE	TRUE	TRUE
BDNF	FALSE	FALSE	TRUE	TRUE	TRUE
CALB1	FALSE	FALSE	TRUE	TRUE	FALSE
CASP3	FALSE	FALSE	TRUE	TRUE	TRUE
CAT	FALSE	FALSE	TRUE	TRUE	TRUE
CAV1	FALSE	FALSE	TRUE	TRUE	FALSE
CCL20	FALSE	FALSE	TRUE	TRUE	FALSE
CDKN1A	FALSE	FALSE	TRUE	TRUE	FALSE
CHCHD2	FALSE	FALSE	TRUE	TRUE	TRUE
CHRM2	FALSE	FALSE	TRUE	TRUE	TRUE
CP	FALSE	FALSE	TRUE	TRUE	TRUE
CYBA	FALSE	FALSE	TRUE	TRUE	TRUE
DDC	FALSE	FALSE	TRUE	TRUE	TRUE
DDIT4	FALSE	FALSE	TRUE	TRUE	TRUE
DRD2	FALSE	FALSE	TRUE	TRUE	TRUE
EDN1	FALSE	FALSE	TRUE	TRUE	TRUE
EGF	FALSE	FALSE	TRUE	TRUE	FALSE
EIF4G1	FALSE	FALSE	TRUE	TRUE	TRUE
EPHB4	FALSE	FALSE	TRUE	TRUE	TRUE
EPO	FALSE	FALSE	TRUE	TRUE	TRUE
ESRRA	FALSE	FALSE	TRUE	TRUE	FALSE
FAS	FALSE	FALSE	TRUE	TRUE	FALSE
FBP1	FALSE	FALSE	TRUE	TRUE	TRUE
FBXO7	FALSE	FALSE	TRUE	TRUE	TRUE
FGA	FALSE	FALSE	TRUE	TRUE	FALSE
FGB	FALSE	FALSE	TRUE	TRUE	TRUE
FGF2	FALSE	FALSE	TRUE	TRUE	TRUE
FGF21	FALSE	FALSE	TRUE	TRUE	FALSE
FOXO3	FALSE	FALSE	TRUE	TRUE	FALSE
FTL	FALSE	FALSE	TRUE	TRUE	TRUE
GAK	FALSE	FALSE	TRUE	TRUE	TRUE
GBA	FALSE	FALSE	TRUE	TRUE	TRUE
GCH1	FALSE	FALSE	TRUE	TRUE	TRUE
GCK	FALSE	FALSE	TRUE	TRUE	FALSE
GLIS2	FALSE	FALSE	TRUE	TRUE	FALSE
GNAL	FALSE	FALSE	TRUE	TRUE	TRUE
GSTA4	FALSE	FALSE	TRUE	TRUE	TRUE
GSTM1	FALSE	FALSE	TRUE	TRUE	TRUE
HAVCR1	FALSE	FALSE	TRUE	TRUE	FALSE
HFE	FALSE	FALSE	TRUE	FALSE	FALSE
HGF	FALSE	FALSE	TRUE	TRUE	TRUE
HLA-DRA	FALSE	FALSE	TRUE	TRUE	TRUE
HSPA1A	FALSE	FALSE	TRUE	TRUE	TRUE
HSPA9	FALSE	FALSE	TRUE	TRUE	TRUE
HTRA2	FALSE	FALSE	TRUE	TRUE	TRUE
HTT	FALSE	FALSE	TRUE	TRUE	TRUE
ICAM1	FALSE	FALSE	TRUE	TRUE	TRUE
ID1	FALSE	FALSE	TRUE	TRUE	FALSE
IFNG	FALSE	FALSE	TRUE	TRUE	TRUE
IGF1R	FALSE	FALSE	TRUE	TRUE	TRUE
IGF2	FALSE	FALSE	TRUE	TRUE	TRUE
IGF2R	FALSE	FALSE	TRUE	TRUE	TRUE
IL1B	FALSE	FALSE	TRUE	TRUE	TRUE
IL1RN	FALSE	FALSE	TRUE	TRUE	FALSE
IL33	FALSE	FALSE	TRUE	TRUE	FALSE
IL6	FALSE	FALSE	TRUE	TRUE	TRUE
INS	FALSE	FALSE	TRUE	TRUE	TRUE
INSR	FALSE	FALSE	TRUE	TRUE	TRUE
IRS1	FALSE	FALSE	TRUE	TRUE	FALSE
IRS2	FALSE	FALSE	TRUE	TRUE	FALSE
JPH3	FALSE	FALSE	TRUE	TRUE	TRUE
KCNJ4	FALSE	FALSE	TRUE	TRUE	TRUE
LEPR	FALSE	FALSE	TRUE	TRUE	FALSE
LRP2	FALSE	FALSE	TRUE	TRUE	FALSE
MAOA	FALSE	FALSE	TRUE	TRUE	TRUE
MAP3K5	FALSE	FALSE	TRUE	TRUE	TRUE
MAPT	FALSE	FALSE	TRUE	FALSE	FALSE
MMP2	FALSE	FALSE	TRUE	TRUE	FALSE
MMP9	FALSE	FALSE	TRUE	TRUE	FALSE
MPO	FALSE	FALSE	TRUE	TRUE	TRUE
MTA1	FALSE	FALSE	TRUE	TRUE	TRUE
MTHFR	FALSE	FALSE	TRUE	TRUE	TRUE
MXI1	FALSE	FALSE	TRUE	TRUE	FALSE
NCF1	FALSE	FALSE	TRUE	TRUE	FALSE
NEK8	FALSE	FALSE	TRUE	TRUE	FALSE
NFE2L2	FALSE	FALSE	TRUE	TRUE	FALSE
NOS1	FALSE	FALSE	TRUE	TRUE	TRUE
NOS3	FALSE	FALSE	TRUE	TRUE	TRUE
NPHP1	FALSE	FALSE	TRUE	TRUE	FALSE
NPHS1	FALSE	FALSE	TRUE	TRUE	FALSE
NPR1	FALSE	FALSE	TRUE	TRUE	FALSE
NQO1	FALSE	FALSE	TRUE	TRUE	TRUE
NR4A1	FALSE	FALSE	TRUE	TRUE	FALSE
NR4A2	FALSE	FALSE	TRUE	TRUE	TRUE
PANK2	FALSE	FALSE	TRUE	TRUE	TRUE
PARP1	FALSE	FALSE	TRUE	TRUE	TRUE
PAX6	FALSE	FALSE	TRUE	TRUE	FALSE
PCSK2	FALSE	FALSE	TRUE	TRUE	FALSE
PCSK5	FALSE	FALSE	TRUE	TRUE	FALSE
PDX1	FALSE	FALSE	TRUE	TRUE	FALSE
PFKM	FALSE	FALSE	TRUE	TRUE	FALSE
PINK1	FALSE	FALSE	TRUE	TRUE	TRUE
PKLR	FALSE	FALSE	TRUE	TRUE	FALSE
PPARA	FALSE	FALSE	TRUE	TRUE	FALSE
PPARG	FALSE	FALSE	TRUE	TRUE	TRUE
PRDX1	FALSE	FALSE	TRUE	FALSE	FALSE
PRDX3	FALSE	FALSE	TRUE	TRUE	FALSE
PRKCA	FALSE	FALSE	TRUE	TRUE	FALSE
PRKCD	FALSE	FALSE	TRUE	TRUE	FALSE
PRKCE	FALSE	FALSE	TRUE	TRUE	FALSE
PRKD1	FALSE	FALSE	TRUE	FALSE	FALSE
PRKN	FALSE	FALSE	TRUE	TRUE	TRUE
PRKRA	FALSE	FALSE	TRUE	TRUE	TRUE
PYCARD	FALSE	FALSE	TRUE	TRUE	FALSE
PYCR1	FALSE	FALSE	TRUE	FALSE	FALSE
RAD52	FALSE	FALSE	TRUE	FALSE	FALSE
RBP4	FALSE	FALSE	TRUE	TRUE	FALSE
RELA	FALSE	FALSE	TRUE	TRUE	FALSE
REN	FALSE	FALSE	TRUE	TRUE	TRUE
RPL14	FALSE	FALSE	TRUE	TRUE	TRUE
RPL23A	FALSE	FALSE	TRUE	TRUE	TRUE
RPL6	FALSE	FALSE	TRUE	TRUE	TRUE
RPS8	FALSE	FALSE	TRUE	TRUE	TRUE
S100A6	FALSE	FALSE	TRUE	TRUE	FALSE
S1PR5	FALSE	FALSE	TRUE	TRUE	FALSE
SERPINE1	FALSE	FALSE	TRUE	TRUE	TRUE
SGCE	FALSE	FALSE	TRUE	TRUE	TRUE
SIRT1	FALSE	FALSE	TRUE	TRUE	TRUE
SLC2A4	FALSE	FALSE	TRUE	TRUE	TRUE
SLC6A3	FALSE	FALSE	TRUE	TRUE	TRUE
SLC7A9	FALSE	FALSE	TRUE	TRUE	FALSE
SLC9A1	FALSE	FALSE	TRUE	TRUE	FALSE
SLC9A3	FALSE	FALSE	TRUE	TRUE	FALSE
SNAP25	FALSE	FALSE	TRUE	TRUE	TRUE
SNCA	FALSE	FALSE	TRUE	TRUE	TRUE
SNCAIP	FALSE	FALSE	TRUE	TRUE	TRUE
SPP1	FALSE	FALSE	TRUE	TRUE	FALSE
SREBF1	FALSE	FALSE	TRUE	TRUE	FALSE
STS	FALSE	FALSE	TRUE	TRUE	FALSE
SYNJ1	FALSE	FALSE	TRUE	TRUE	TRUE
TAF1	FALSE	FALSE	TRUE	TRUE	TRUE
TALDO1	FALSE	FALSE	TRUE	TRUE	TRUE
TBP	FALSE	FALSE	TRUE	TRUE	TRUE
TERT	FALSE	FALSE	TRUE	TRUE	FALSE
TFAP2A	FALSE	FALSE	TRUE	TRUE	FALSE
TGFB1	FALSE	FALSE	TRUE	TRUE	TRUE
THAP1	FALSE	FALSE	TRUE	TRUE	TRUE
THG1L	FALSE	FALSE	TRUE	TRUE	FALSE
TIMP1	FALSE	FALSE	TRUE	TRUE	FALSE
TIMP2	FALSE	FALSE	TRUE	TRUE	FALSE
TMEM230	FALSE	FALSE	TRUE	TRUE	TRUE
TNFRSF1A	FALSE	FALSE	TRUE	TRUE	TRUE
TOR1A	FALSE	FALSE	TRUE	TRUE	TRUE
TUBB4A	FALSE	FALSE	TRUE	TRUE	TRUE
UCHL1	FALSE	FALSE	TRUE	TRUE	TRUE
VEGFA	FALSE	FALSE	TRUE	FALSE	FALSE
VPS13A	FALSE	FALSE	TRUE	TRUE	TRUE
VPS35	FALSE	FALSE	TRUE	TRUE	TRUE
WDR45	FALSE	FALSE	TRUE	TRUE	TRUE
YWHAH	FALSE	FALSE	TRUE	TRUE	FALSE
A2M	FALSE	FALSE	FALSE	TRUE	TRUE
ABCA1	FALSE	FALSE	FALSE	TRUE	TRUE
ABCB7	FALSE	FALSE	FALSE	TRUE	FALSE
ABCG5	FALSE	FALSE	FALSE	TRUE	TRUE
ABI3	FALSE	FALSE	FALSE	TRUE	TRUE
ACHE	FALSE	FALSE	FALSE	TRUE	TRUE
ACSL4	FALSE	FALSE	FALSE	TRUE	TRUE
ADCY5	FALSE	FALSE	FALSE	TRUE	TRUE
ADCY8	FALSE	FALSE	FALSE	TRUE	TRUE
ADCYAP1R1	FALSE	FALSE	FALSE	TRUE	TRUE
ADORA2A	FALSE	FALSE	FALSE	TRUE	TRUE
ADRB1	FALSE	FALSE	FALSE	TRUE	TRUE
AFG3L2	FALSE	FALSE	FALSE	TRUE	FALSE
AGER	FALSE	FALSE	FALSE	TRUE	TRUE
2020-08-01	FALSE	FALSE	FALSE	TRUE	TRUE
AGTPBP1	FALSE	FALSE	FALSE	TRUE	TRUE
AHR	FALSE	FALSE	FALSE	TRUE	TRUE
AKT1	FALSE	FALSE	FALSE	TRUE	TRUE
AKT1S1	FALSE	FALSE	FALSE	TRUE	FALSE
ALAS2	FALSE	FALSE	FALSE	TRUE	FALSE
ALK	FALSE	FALSE	FALSE	TRUE	TRUE
ALOX5	FALSE	FALSE	FALSE	TRUE	TRUE
AMFR	FALSE	FALSE	FALSE	TRUE	TRUE
AP1S2	FALSE	FALSE	FALSE	TRUE	FALSE
APBB2	FALSE	FALSE	FALSE	TRUE	TRUE
APLP2	FALSE	FALSE	FALSE	TRUE	TRUE
APOA4	FALSE	FALSE	FALSE	TRUE	TRUE
APOD	FALSE	FALSE	FALSE	TRUE	FALSE
APP	FALSE	FALSE	FALSE	TRUE	TRUE
APRT	FALSE	FALSE	FALSE	TRUE	TRUE
ARC	FALSE	FALSE	FALSE	TRUE	TRUE
ARNTL	FALSE	FALSE	FALSE	TRUE	TRUE
ARRB2	FALSE	FALSE	FALSE	TRUE	TRUE
ARSA	FALSE	FALSE	FALSE	TRUE	FALSE
ATCAY	FALSE	FALSE	FALSE	TRUE	FALSE
ATF4	FALSE	FALSE	FALSE	TRUE	TRUE
ATN1	FALSE	FALSE	FALSE	TRUE	FALSE
ATP5F1A	FALSE	FALSE	FALSE	TRUE	TRUE
ATRN	FALSE	FALSE	FALSE	TRUE	TRUE
ATXN1	FALSE	FALSE	FALSE	TRUE	FALSE
ATXN10	FALSE	FALSE	FALSE	TRUE	FALSE
ATXN7	FALSE	FALSE	FALSE	TRUE	FALSE
BACE1	FALSE	FALSE	FALSE	TRUE	TRUE
BAG1	FALSE	FALSE	FALSE	TRUE	TRUE
BAK1	FALSE	FALSE	FALSE	TRUE	TRUE
BIN1	FALSE	FALSE	FALSE	TRUE	TRUE
BLMH	FALSE	FALSE	FALSE	TRUE	TRUE
BMI1	FALSE	FALSE	FALSE	TRUE	FALSE
BRCA1	FALSE	FALSE	FALSE	TRUE	TRUE
CA8	FALSE	FALSE	FALSE	TRUE	FALSE
CACNA1C	FALSE	FALSE	FALSE	TRUE	TRUE
CACNA1G	FALSE	FALSE	FALSE	TRUE	FALSE
CADM1	FALSE	FALSE	FALSE	TRUE	TRUE
CALM1	FALSE	FALSE	FALSE	TRUE	TRUE
CAMK2A	FALSE	FALSE	FALSE	TRUE	TRUE
CASK	FALSE	FALSE	FALSE	TRUE	FALSE
CASP8	FALSE	FALSE	FALSE	TRUE	FALSE
CD2AP	FALSE	FALSE	FALSE	TRUE	TRUE
CD4	FALSE	FALSE	FALSE	TRUE	TRUE
CD44	FALSE	FALSE	FALSE	TRUE	TRUE
CDH1	FALSE	FALSE	FALSE	TRUE	TRUE
CDH2	FALSE	FALSE	FALSE	TRUE	TRUE
CDK5R1	FALSE	FALSE	FALSE	TRUE	TRUE
CDKN2A	FALSE	FALSE	FALSE	TRUE	TRUE
CETP	FALSE	FALSE	FALSE	TRUE	TRUE
CHMP1A	FALSE	FALSE	FALSE	TRUE	FALSE
CHRNA7	FALSE	FALSE	FALSE	TRUE	TRUE
CLOCK	FALSE	FALSE	FALSE	TRUE	TRUE
COG5	FALSE	FALSE	FALSE	TRUE	FALSE
COMT	FALSE	FALSE	FALSE	TRUE	TRUE
CPLX1	FALSE	FALSE	FALSE	TRUE	TRUE
CPLX2	FALSE	FALSE	FALSE	TRUE	TRUE
CREB1	FALSE	FALSE	FALSE	TRUE	TRUE
CRHR1	FALSE	FALSE	FALSE	TRUE	TRUE
CRP	FALSE	FALSE	FALSE	TRUE	TRUE
CRY1	FALSE	FALSE	FALSE	TRUE	TRUE
CRY2	FALSE	FALSE	FALSE	TRUE	TRUE
CSMD2	FALSE	FALSE	FALSE	TRUE	TRUE
CSTB	FALSE	FALSE	FALSE	TRUE	FALSE
CTNNB1	FALSE	FALSE	FALSE	TRUE	TRUE
CWF19L1	FALSE	FALSE	FALSE	TRUE	FALSE
CXCL2	FALSE	FALSE	FALSE	TRUE	FALSE
DAB1	FALSE	FALSE	FALSE	TRUE	FALSE
DBH	FALSE	FALSE	FALSE	TRUE	TRUE
DEAF1	FALSE	FALSE	FALSE	TRUE	TRUE
DGCR8	FALSE	FALSE	FALSE	TRUE	TRUE
DGKB	FALSE	FALSE	FALSE	TRUE	TRUE
DIXDC1	FALSE	FALSE	FALSE	TRUE	TRUE
DLG4	FALSE	FALSE	FALSE	TRUE	TRUE
DPP4	FALSE	FALSE	FALSE	TRUE	TRUE
DPYSL2	FALSE	FALSE	FALSE	TRUE	TRUE
DTNBP1	FALSE	FALSE	FALSE	TRUE	TRUE
DUSP1	FALSE	FALSE	FALSE	TRUE	TRUE
DUSP6	FALSE	FALSE	FALSE	TRUE	TRUE
EFNA5	FALSE	FALSE	FALSE	TRUE	FALSE
EGR1	FALSE	FALSE	FALSE	TRUE	FALSE
EIF2A	FALSE	FALSE	FALSE	TRUE	FALSE
EIF2B1	FALSE	FALSE	FALSE	TRUE	FALSE
EIF2B2	FALSE	FALSE	FALSE	TRUE	FALSE
EIF2B3	FALSE	FALSE	FALSE	TRUE	FALSE
EIF2B4	FALSE	FALSE	FALSE	TRUE	FALSE
EIF2S1	FALSE	FALSE	FALSE	TRUE	TRUE
ENO1	FALSE	FALSE	FALSE	TRUE	TRUE
EPHA1	FALSE	FALSE	FALSE	TRUE	TRUE
EPM2A	FALSE	FALSE	FALSE	TRUE	FALSE
EPOR	FALSE	FALSE	FALSE	TRUE	TRUE
ERBB3	FALSE	FALSE	FALSE	TRUE	TRUE
ESR1	FALSE	FALSE	FALSE	TRUE	TRUE
ETS1	FALSE	FALSE	FALSE	TRUE	FALSE
ETS2	FALSE	FALSE	FALSE	TRUE	TRUE
EXOSC3	FALSE	FALSE	FALSE	TRUE	FALSE
F2	FALSE	FALSE	FALSE	TRUE	TRUE
FASLG	FALSE	FALSE	FALSE	TRUE	TRUE
FGFR1	FALSE	FALSE	FALSE	TRUE	TRUE
FGFR2	FALSE	FALSE	FALSE	TRUE	TRUE
FKBP5	FALSE	FALSE	FALSE	TRUE	TRUE
FOLH1	FALSE	FALSE	FALSE	TRUE	TRUE
FTH1	FALSE	FALSE	FALSE	TRUE	TRUE
FTO	FALSE	FALSE	FALSE	TRUE	TRUE
GABPA	FALSE	FALSE	FALSE	TRUE	TRUE
GABRA3	FALSE	FALSE	FALSE	TRUE	TRUE
GAD1	FALSE	FALSE	FALSE	TRUE	TRUE
GAP43	FALSE	FALSE	FALSE	TRUE	TRUE
GAPDHS	FALSE	FALSE	FALSE	TRUE	TRUE
GAST	FALSE	FALSE	FALSE	TRUE	FALSE
GH1	FALSE	FALSE	FALSE	TRUE	TRUE
GJC2	FALSE	FALSE	FALSE	TRUE	FALSE
GLO1	FALSE	FALSE	FALSE	TRUE	TRUE
GLUL	FALSE	FALSE	FALSE	TRUE	TRUE
GNB1	FALSE	FALSE	FALSE	TRUE	TRUE
GPAA1	FALSE	FALSE	FALSE	TRUE	FALSE
GRIA1	FALSE	FALSE	FALSE	TRUE	TRUE
GRIN2A	FALSE	FALSE	FALSE	TRUE	TRUE
GRIN2B	FALSE	FALSE	FALSE	TRUE	TRUE
GRIN2D	FALSE	FALSE	FALSE	TRUE	TRUE
GRK2	FALSE	FALSE	FALSE	TRUE	TRUE
GRM1	FALSE	FALSE	FALSE	TRUE	TRUE
GSK3A	FALSE	FALSE	FALSE	TRUE	TRUE
GSK3B	FALSE	FALSE	FALSE	TRUE	TRUE
GSTM4	FALSE	FALSE	FALSE	TRUE	FALSE
GSTO1	FALSE	FALSE	FALSE	TRUE	FALSE
HBEGF	FALSE	FALSE	FALSE	TRUE	FALSE
HCRT	FALSE	FALSE	FALSE	TRUE	TRUE
HDAC2	FALSE	FALSE	FALSE	TRUE	TRUE
HDAC4	FALSE	FALSE	FALSE	TRUE	TRUE
HDAC5	FALSE	FALSE	FALSE	TRUE	TRUE
HDAC6	FALSE	FALSE	FALSE	TRUE	TRUE
HDAC9	FALSE	FALSE	FALSE	TRUE	TRUE
HIF1A	FALSE	FALSE	FALSE	TRUE	TRUE
HOMER1	FALSE	FALSE	FALSE	TRUE	TRUE
HP	FALSE	FALSE	FALSE	TRUE	TRUE
HSPA8	FALSE	FALSE	FALSE	TRUE	FALSE
HTR1B	FALSE	FALSE	FALSE	TRUE	TRUE
HTR2A	FALSE	FALSE	FALSE	TRUE	TRUE
HTR2C	FALSE	FALSE	FALSE	TRUE	TRUE
HTR4	FALSE	FALSE	FALSE	TRUE	TRUE
HTR7	FALSE	FALSE	FALSE	TRUE	TRUE
ID3	FALSE	FALSE	FALSE	TRUE	FALSE
IDO1	FALSE	FALSE	FALSE	TRUE	TRUE
IL10	FALSE	FALSE	FALSE	TRUE	FALSE
IL12A	FALSE	FALSE	FALSE	TRUE	FALSE
IL1A	FALSE	FALSE	FALSE	TRUE	TRUE
IL6R	FALSE	FALSE	FALSE	TRUE	TRUE
IL6ST	FALSE	FALSE	FALSE	TRUE	FALSE
IMPA2	FALSE	FALSE	FALSE	TRUE	TRUE
INPP5D	FALSE	FALSE	FALSE	TRUE	FALSE
IRAK3	FALSE	FALSE	FALSE	TRUE	FALSE
ITGA5	FALSE	FALSE	FALSE	TRUE	FALSE
JUN	FALSE	FALSE	FALSE	TRUE	FALSE
KIF1C	FALSE	FALSE	FALSE	TRUE	FALSE
LDHA	FALSE	FALSE	FALSE	TRUE	TRUE
LRP8	FALSE	FALSE	FALSE	TRUE	TRUE
LTA4H	FALSE	FALSE	FALSE	TRUE	TRUE
M6PR	FALSE	FALSE	FALSE	TRUE	TRUE
MAP2K5	FALSE	FALSE	FALSE	TRUE	TRUE
MAPK1	FALSE	FALSE	FALSE	TRUE	TRUE
MAPK3	FALSE	FALSE	FALSE	TRUE	TRUE
MAPK8	FALSE	FALSE	FALSE	TRUE	TRUE
MAPK9	FALSE	FALSE	FALSE	TRUE	FALSE
MED12	FALSE	FALSE	FALSE	TRUE	TRUE
MGST1	FALSE	FALSE	FALSE	TRUE	FALSE
MIF	FALSE	FALSE	FALSE	TRUE	TRUE
MRAS	FALSE	FALSE	FALSE	TRUE	FALSE
MTR	FALSE	FALSE	FALSE	TRUE	TRUE
MVK	FALSE	FALSE	FALSE	TRUE	FALSE
MYD88	FALSE	FALSE	FALSE	TRUE	FALSE
NCSTN	FALSE	FALSE	FALSE	TRUE	TRUE
NEFM	FALSE	FALSE	FALSE	TRUE	TRUE
NGFR	FALSE	FALSE	FALSE	TRUE	TRUE
NOP56	FALSE	FALSE	FALSE	TRUE	FALSE
NPY1R	FALSE	FALSE	FALSE	TRUE	TRUE
NR3C1	FALSE	FALSE	FALSE	TRUE	TRUE
NRG1	FALSE	FALSE	FALSE	TRUE	TRUE
NRXN1	FALSE	FALSE	FALSE	TRUE	TRUE
NTF3	FALSE	FALSE	FALSE	TRUE	TRUE
OPRK1	FALSE	FALSE	FALSE	TRUE	TRUE
OPRM1	FALSE	FALSE	FALSE	TRUE	TRUE
OTX2	FALSE	FALSE	FALSE	TRUE	TRUE
OXT	FALSE	FALSE	FALSE	TRUE	TRUE
P2RX7	FALSE	FALSE	FALSE	TRUE	TRUE
PAX2	FALSE	FALSE	FALSE	TRUE	FALSE
PAXIP1	FALSE	FALSE	FALSE	TRUE	TRUE
PDE4B	FALSE	FALSE	FALSE	TRUE	TRUE
PDE4D	FALSE	FALSE	FALSE	TRUE	TRUE
PER2	FALSE	FALSE	FALSE	TRUE	TRUE
PEX16	FALSE	FALSE	FALSE	TRUE	FALSE
PFKFB3	FALSE	FALSE	FALSE	TRUE	TRUE
PIK3R5	FALSE	FALSE	FALSE	TRUE	FALSE
PKD2	FALSE	FALSE	FALSE	TRUE	FALSE
PLA2G2A	FALSE	FALSE	FALSE	TRUE	TRUE
PLCG2	FALSE	FALSE	FALSE	TRUE	TRUE
PMPCA	FALSE	FALSE	FALSE	TRUE	FALSE
PNKP	FALSE	FALSE	FALSE	TRUE	FALSE
POLR3A	FALSE	FALSE	FALSE	TRUE	FALSE
PPP1R1B	FALSE	FALSE	FALSE	TRUE	TRUE
PPP2R2B	FALSE	FALSE	FALSE	TRUE	FALSE
PRICKLE1	FALSE	FALSE	FALSE	TRUE	FALSE
PRKCI	FALSE	FALSE	FALSE	TRUE	TRUE
PRRT2	FALSE	FALSE	FALSE	TRUE	FALSE
PSEN2	FALSE	FALSE	FALSE	TRUE	TRUE
PTEN	FALSE	FALSE	FALSE	TRUE	FALSE
PTPN5	FALSE	FALSE	FALSE	TRUE	TRUE
RAC1	FALSE	FALSE	FALSE	TRUE	TRUE
RARS2	FALSE	FALSE	FALSE	TRUE	FALSE
RGS1	FALSE	FALSE	FALSE	TRUE	TRUE
RNF123	FALSE	FALSE	FALSE	TRUE	TRUE
RNF170	FALSE	FALSE	FALSE	TRUE	FALSE
RNF216	FALSE	FALSE	FALSE	TRUE	FALSE
RORA	FALSE	FALSE	FALSE	TRUE	TRUE
S100A10	FALSE	FALSE	FALSE	TRUE	TRUE
S100B	FALSE	FALSE	FALSE	TRUE	TRUE
SAT1	FALSE	FALSE	FALSE	TRUE	TRUE
SCN8A	FALSE	FALSE	FALSE	TRUE	FALSE
SELP	FALSE	FALSE	FALSE	TRUE	TRUE
SERPINA1	FALSE	FALSE	FALSE	TRUE	FALSE
SIRT7	FALSE	FALSE	FALSE	TRUE	FALSE
SLC1A1	FALSE	FALSE	FALSE	TRUE	TRUE
SLC2A1	FALSE	FALSE	FALSE	TRUE	FALSE
SLC6A2	FALSE	FALSE	FALSE	TRUE	TRUE
SLC6A4	FALSE	FALSE	FALSE	TRUE	TRUE
SLPI	FALSE	FALSE	FALSE	TRUE	FALSE
SOCS1	FALSE	FALSE	FALSE	TRUE	FALSE
SOCS3	FALSE	FALSE	FALSE	TRUE	TRUE
SORL1	FALSE	FALSE	FALSE	TRUE	TRUE
SPTAN1	FALSE	FALSE	FALSE	TRUE	FALSE
STAT3	FALSE	FALSE	FALSE	TRUE	TRUE
STIP1	FALSE	FALSE	FALSE	TRUE	TRUE
STMN1	FALSE	FALSE	FALSE	TRUE	TRUE
STUB1	FALSE	FALSE	FALSE	TRUE	FALSE
SULT1E1	FALSE	FALSE	FALSE	TRUE	FALSE
SYN1	FALSE	FALSE	FALSE	TRUE	TRUE
SYNE1	FALSE	FALSE	FALSE	TRUE	FALSE
TAC1	FALSE	FALSE	FALSE	TRUE	TRUE
TCF12	FALSE	FALSE	FALSE	TRUE	FALSE
TEK	FALSE	FALSE	FALSE	TRUE	FALSE
TF	FALSE	FALSE	FALSE	TRUE	TRUE
TFAM	FALSE	FALSE	FALSE	TRUE	TRUE
TGFA	FALSE	FALSE	FALSE	TRUE	TRUE
THBS1	FALSE	FALSE	FALSE	TRUE	FALSE
TICAM1	FALSE	FALSE	FALSE	TRUE	FALSE
TIMELESS	FALSE	FALSE	FALSE	TRUE	TRUE
TLE1	FALSE	FALSE	FALSE	TRUE	TRUE
TLR2	FALSE	FALSE	FALSE	TRUE	FALSE
TLR4	FALSE	FALSE	FALSE	TRUE	TRUE
TNFRSF1B	FALSE	FALSE	FALSE	TRUE	TRUE
TNFSF10	FALSE	FALSE	FALSE	TRUE	FALSE
TOMM40	FALSE	FALSE	FALSE	TRUE	TRUE
TPI1	FALSE	FALSE	FALSE	TRUE	TRUE
TPP1	FALSE	FALSE	FALSE	TRUE	TRUE
TSC2	FALSE	FALSE	FALSE	TRUE	TRUE
TTC19	FALSE	FALSE	FALSE	TRUE	FALSE
UBR4	FALSE	FALSE	FALSE	TRUE	FALSE
VPS13D	FALSE	FALSE	FALSE	TRUE	FALSE
VSNL1	FALSE	FALSE	FALSE	TRUE	TRUE
WFS1	FALSE	FALSE	FALSE	TRUE	TRUE
WWC1	FALSE	FALSE	FALSE	TRUE	TRUE
WWOX	FALSE	FALSE	FALSE	TRUE	FALSE
XRCC1	FALSE	FALSE	FALSE	TRUE	FALSE
ZMAT3	FALSE	FALSE	FALSE	TRUE	TRUE
ZNF592	FALSE	FALSE	FALSE	TRUE	FALSE
ANXA11	FALSE	FALSE	FALSE	FALSE	TRUE
IDE	FALSE	FALSE	FALSE	FALSE	TRUE
NEK1	FALSE	FALSE	FALSE	FALSE	TRUE
